# Supplementary material for: Synaptobrevin-2 disease variants reveal spatial constraints within the presynaptic active zone
Source: Proc Natl Acad Sci U S A. 2025 Oct 30;122(44):e2507347122. doi: 10.1073/pnas.2507347122 (PMC12595502; doi:10.1073/pnas.2507347122)
Supplement: Supplementary file 2 — Dataset S01 (XLSX) [file pnas.2507347122.sd01.xlsx]

## Sheet: 1D
mEPSC Frequnecy
KO	WT	WT Rescue	Het
0.365	6.498	0.99	0.818
0.276	0.742	2.521	6.158
0.138	2.66	2.172	9.927
0.258	7.805	3.386	1.024
0.201	5.522	3.468	4.752

## Sheet: 1E
mEPSC Amplitude
KO	WT	WT Rescue	Het
14.051	19.977	13.13	10.507
20.463	10.554	9.914	14.06
15.313	10.973	10.22	17.67
24.81	18.829	16.317	18.885
9.145	21.782	37.489	33.091

## Sheet: 1G
eIPSC Amplitude
WT	Het	KO	WT Rescue
1.14105	1.22131	0.027161	2.41058
1.90277	1.0849	0.095825	1.91376
0.702209	1.18134	0.306091	1.85272
1.39008	1.54999	0.189514	1.05133
1.78741	1.62872	0.00946	0.551453
2.51617	1.31988	0.028381	0.976868
1.32599	1.68976	0.021667	0.679626
2.12738	2.68585	0.033264
1.75385	1.97418

## Sheet: 1H
eIPSC PPR
WT	Het	Homo KO	Homo KO WT rescue
0.281833	1.0117	0.882353	0.503749
0.053189	0.728524	1.00784	0.590843
0.457532	0.983071	1.01342	0.384021
1.10381	0.600209	0.457364	0.519634
0.690222	0.79421	1.8718	1.11095
0.740655	0.660472	1.71698	0.702368
0.50559	0.657251		1.24313
0.246809	0.596029
	0.713262

## Sheet: 2B
eIPSC amplitude
WT	V43del	I45del	r56L	r56x
1.84822	1.37989	0.54828	1.31904	1.60714
2.0177	2.01301	2.16902	1.52725	1.02029
1.51656	2.528	4.06396	2.6393	1.69047
1.22341	1.90442	1.67265	1.31754	1.97896
1.82468	1.00189	0.92804	0.82965	2.25857
1.95663	1.77277	1.90521	0.904236	2.71051
0.706024	1.61346	1.55243	1.41083	1.46698
1.68106	2.40997	0.91156	1.58478	1.539
3.87711	2.02972	1.50299	1.72638	0.817566
3.53851		2.06635	1.63971	1.16791
1.66046			2.58453	1.32721

## Sheet: 2C
10 Hz Stim
Stim	WT											V43del									I45del										r56L											r56x
1	1	1	1	1	1	1	1	1	1	1	1	1	1	1	1	1	1	1	1	1	1	1	1	1	1	1	1	1	1	1	1	1	1	1	1	1	1	1	1	1	1	1	1	1	1	1	1	1	1
2	0.207108	0.349812	0.361702	0.482572	0.352619	0.257989	0.66103	0.439197	0.458635	0.348323	0.512022	0.61794	0.398711	0.635376	0.636918	0.35573	0.450541	0.492078	0.180266	0.490452	0.795459	0.109577	0.373969	0.542622	0.400091	0.251715	0.319896	0.419355	0.470909	0.685608	0.619873	0.47244	0.577097	0.550829	0.202632	0.739206	0.665131	0.741111	0.843948	0.484663	0.534532	0.48313	0.627997	0.364216	0.50358	0.511145	0.193356	0.544352	0.248895
3	0.240502	0.309762	0.262662	0.241611	0.225796	0.204911	0.434047	0.303424	0.358233	0.232526	0.457627	0.487739	0.391067	0.51645	0.441734	0.264734	0.393057	0.403048	0.16405	0.324617	0.716192	0.144933	0.22101	0.410151	0.307657	0.20849	0.257633	0.270661	0.388816	0.73128	0.325053	0.317572	0.324305	0.419317	0.162629	0.593741	0.458416	0.547381	0.792598	0.377218	0.510056	0.359373	0.479293	0.242718	0.426365	0.388547	0.137308	0.448908	0.20104
4	0.205116	0.265957	0.24534	0.184239	0.217009	0.176747	0.367155	0.261393	0.382651	0.20523	0.4324	0.423984	0.34389	0.455629	0.413162	0.215204	0.334826	0.397918	0.129895	0.280234	0.522207	0.154861	0.215686	0.350186	0.256004	0.205125	0.243265	0.207373	0.347392	0.585767	0.195219	0.300837	0.272511	0.416195	0.128912	0.939148	0.384683	0.492731	0.778593	0.328801	0.508354	0.384292	0.457496	0.243273	0.3309	0.337433	0.149915	0.455379	0.180754
5	0.241268	0.25169	0.316889	0.196363	0.187003	0.143889	0.352123	0.246517	0.327711	0.190575	0.367757	0.465749	0.323141	0.376547	0.444623	0.18564	0.295259	0.372869	0.173366	0.26716	0.596893	0.166969	0.173986	0.252988	0.219755	0.180536	0.2273	0.217204	0.288646	0.525226	0.188188	0.28543	0.249228	0.34322	0.11333	0.964648	0.453149	0.40585	0.62054	0.31023	0.543046	0.365813	0.368854	0.261026	0.279798	0.299193	0.119932	0.434888	0.153706
6	0.217525	0.2403	0.119563	0.181425	0.174569	0.1475	0.28448	0.237072	0.278072	0.197471	0.341742	0.407056	0.253686	0.301087	0.270626	0.159148	0.254946	0.345707	0.172331	0.206606	0.529177	0.075917	0.158016	0.155007	0.193475	0.166818	0.1818	0.196928	0.273583	0.420074	0.153972	0.298446	0.250653	0.371707	0.101152	0.86033	0.341233	0.322473	0.386462	0.283038	0.436629	0.338653	0.373214	0.256033	0.196406	0.267294	0.130494	0.362092	0.170351
7	0.126838	0.258323	0.109772	0.162373	0.141412	0.111753	0.307779	0.200472	0.271968	0.150061	0.313362	0.386648	0.267664	0.290522	0.302408	0.146093	0.207167	0.346009	0.141625	0.171512	0.474806	0.086572	0.176116	0.20047	0.17082	0.130322	0.153063	0.155146	0.240068	0.414764	0.151629	0.243724	0.224044	0.312	0.089302	1.14836	0.340794	0.345945	0.602534	0.235284	0.486006	0.305894	0.318963	0.197781	0.169451	0.224827	0.110221	0.36371	0.138101
8	0.21829	0.184105	0.10563	0.171033	0.151194	0.119336	0.233371	0.190083	0.241285	0.154946	0.259756	0.36624	0.196025	0.29505	0.259069	0.141102	0.210153	0.319451	0.15439	0.178737	0.391157	0.153166	0.164049	0.232608	0.169008	0.123851	0.148274	0.147773	0.241198	0.322358	0.168971	0.235224	0.26871	0.330341	0.086159	0.794842	0.323678	0.196707	0.54985	0.23429	0.484091	0.285454	0.275854	0.190014	0.13323	0.203882	0.12845	0.341062	0.135501
9	0.192708	0.236295	0.094333	0.159775	0.12931	0.088644	0.226607	0.197639	0.2249	0.138568	0.243201	0.329378	0.159987	0.253999	0.222793	0.133039	0.188503	0.309793	0.129895	0.140891	0.372436	0.094321	0.12785	0.193416	0.142728	0.132134	0.127519	0.121966	0.231783	0.356346	0.146942	0.229911	0.175576	0.306146	0.063768	1.0539	0.317095	0.306008	0.563855	0.211408	0.464723	0.244015	0.300073	0.155617	0.109926	0.188893	0.1046	0.31464	0.121456
10	0.113817	0.17184	0.082282	0.215631	0.127155	0.099115	0.193536	0.149941	0.226024	0.119172	0.271581	0.30549	0.17746	0.257471	0.163724	0.122672	0.193729	0.303154	0.11989	0.149493	0.392551	0.030391	0.137787	0.143641	0.146353	0.119451	0.115147	0.125038	0.187347	0.311737	0.127256	0.225395	0.193158	0.292488	0.07444	1.18198	0.300856	0.287791	0.499166	0.19549	0.402788	0.198096	0.26326	0.168377	0.084655	0.198885	0.11431	0.342141	0.111573
[truncated: 3 more columns]

## Sheet: 2D
eIPSC PPR
pFUGW	WT	V43del	I45del	r56L	r56x
0.755047	0.207108	0.61794	0.795459	0.619873	0.48313
0.080285	0.349812	0.398711	0.109577	0.47244	0.627997
0.19372	0.361702	0.635376	0.373969	0.577097	0.364216
0.401067	0.482572	0.636918	0.542622	0.550829	0.50358
0.361044	0.352619	0.35573	0.400091	0.202632	0.511145
0.305368	0.257989	0.450541	0.251715	0.739206	0.193356
0.3261	0.66103	0.492078	0.319896	0.665131	0.544352
0.326815	0.439197	0.180266	0.419355	0.741111	0.248895
0.705549	0.458635	0.490452	0.470909	0.843948	0.857826
0.132814	0.348323		0.685608	0.484663	0.486903
0.572572	0.512022			0.534532	0.384022
0.525144

## Sheet: 2F
eIPSC amplitude
WT	A67P	G73W	S75P	F77S	E78A
1.84822	0.207933	1.03158	1.29366	4.67791	1.65563
2.0177	1.2253	2.85644	1.99379	0.488605	2.87816
1.51656	0.282483	1.24253	1.87416	2.08218	2.29091
1.22341	1.22772	3.18524	2.71508	1.86377	2.88479
1.82468	0.719299	2.69265	2.71847	1.10748	2.44525
1.95663	0.49469	1.88263	0.379944	1.5274	1.88873
0.706024	0.552063	0.800476	1.47797	2.98981	1.35407
1.68106	1.5451	2.31964	0.378723	1.89301	1.25641
3.87711	0.751648	1.39069	1.53412	1.72272	2.70111
3.53851		1.72089	2.09076	1.30524	1.03897
1.66046		1.59515	0.440979

## Sheet: 2G
10 Hz Stim
Stim	WT												A67P										G73W												S75P												F77S
1	1	1	1	1	1	1	1	1	1	1	1		1	1	1	1	1	1	1	1	1		1	1	1	1	1	1	1	1	1	1	1		1	1	1	1	1	1	1	1	1	1	1		1	1	1
2	0.207108	0.349812	0.361702	0.482572	0.352619	0.257989	0.66103	0.439197	0.458635	0.348323	0.512022		1.40064	0.552396	0.80009	0.696139	1.03308	0.97085	1.06873	0.86596	0.818626		0.315319	0.280984	0.262285	0.211011	0.147379	0.457273	0.794488	0.728013	0.696911	0.25124	0.826433		0.358755	0.692325	0.480292	0.604675	0.395226	0.927982	0.702629	1.35587	0.579352	0.838452	0.884564		0.596919	1.00388	0.753974
3	0.240502	0.309762	0.262662	0.241611	0.225796	0.204911	0.434047	0.303424	0.358233	0.232526	0.457627		0.847222	0.458423	0.696517	0.540058	0.745865	0.987045	0.786942	0.711983	0.704918		0.300081	0.162819	0.180772	0.196073	0.166941	0.376967	0.602586	0.658525	0.546582	0.193444	0.602391		0.266471	0.70506	0.376281	0.432291	0.352986	0.92048	0.52169	1.29656	0.462932	0.730037	0.699329		0.412783	0.960518	0.66797
4	0.205116	0.265957	0.24534	0.184239	0.217009	0.176747	0.367155	0.261393	0.382651	0.20523	0.4324		0.946581	0.357651	0.601085	0.527605	0.682937	0.787854	0.880216	0.682291	0.671434		0.291548	0.159384	0.192668	0.19316	0.115837	0.356964	0.534536	0.510377	0.560691	0.18568	0.572282		0.241652	0.437521	0.324883	0.375463	0.349467	0.870968	0.435897	1.32503	0.416804	0.627611	0.795973		0.417502	0.959223	0.704978
5	0.241268	0.25169	0.316889	0.196363	0.187003	0.143889	0.352123	0.246517	0.327711	0.190575	0.367757		1.23504	0.32983	0.685663	0.566625	0.58693	0.962753	0.659303	0.607635	0.672829		0.290126	0.157598	0.183502	0.169485	0.122321	0.347845	0.435863	0.58491	0.478959	0.17231	0.455834		0.188177	0.383968	0.375412	0.33479	0.293807	0.773443	0.362361	0.926453	0.375435	0.527334	0.793289		0.382956	0.899029	0.57988
6	0.217525	0.2403	0.119563	0.181425	0.174569	0.1475	0.28448	0.237072	0.278072	0.197471	0.341742		0.741453	0.318083	0.596563	0.323371	0.518354	0.97085	0.799705	0.521103	0.57098		0.241772	0.145782	0.136505	0.155487	0.100231	0.352846	0.388227	0.550969	0.41766	0.165409	0.441665		0.157942	0.379648	0.34381	0.326428	0.303047	0.795949	0.324948	1.18743	0.336628	0.486179	0.755705		0.400524	*	0.596039
7	0.126838	0.258323	0.109772	0.162373	0.141412	0.111753	0.307779	0.200472	0.271968	0.150061	0.313362		0.576923	0.293972	0.520579	0.298464	0.479629	0.776518	0.738832	0.459597	0.583537		0.259854	0.138362	0.103159	0.125893	0.104407	0.300485	0.384825	0.520697	0.370956	0.149881	0.406686		0.159747	0.30722	0.259941	0.297159	0.275107	0.620405	0.281084	1.04033	0.336262	0.482647	0.69396		0.413176	0.623301	0.52541
8	0.21829	0.184105	0.10563	0.171033	0.151194	0.119336	0.233371	0.190083	0.241285	0.154946	0.259756		0.694444	0.228439	0.579828	0.289332	0.447358	0.978947	0.605302	0.430753	0.586327		0.187322	0.138225	0.120125	0.114149	0.099791	0.286071	0.336509	0.53331	0.380199	0.152901	0.38499		0.156588	0.31643	0.238583	0.244512	0.265647	0.588897	0.271085	1.24436	0.327476	0.432432	0.430872		0.325336	0.660841	0.585614
9	0.192708	0.236295	0.094333	0.159775	0.12931	0.088644	0.226607	0.197639	0.2249	0.138568	0.243201		0.566239	0.243277	0.471732	0.253632	0.384429	0.74413	0.614138	0.42948	0.523544		0.168834	0.140286	0.058307	0.093762	0.079899	0.239006	0.338551	0.472079	0.353928	0.141255	0.398716		0.152301	0.291984	0.224692	0.26846	0.285447	0.584396	0.24496	1.19929	0.300751	0.418765	0.489933		0.291708	0.576052	0.515768
10	0.113817	0.17184	0.082282	0.215631	0.127155	0.099115	0.193536	0.149941	0.226024	0.119172	0.271581		0.941239	0.220402	0.630032	0.193026	0.358612	0.588664	0.560137	0.360339	0.499826		0.194433	0.10044	0.093409	0.110015	0.069458	0.251066	0.286832	0.497076	0.340793	0.133491	0.356653		0.154783	0.302331	0.191179	0.258006	0.242108	0.528882	0.222383	1.02135	0.268534	0.386057	0.530201		0.264897	0.563107	0.54626
																																																* = trace disrupted by artifact
[truncated: 17 more columns]

## Sheet: 2H
WT	A67P	G73W	S75P	F77S	E78A
0.207108	1.40064	0.315319	0.358755	0.596919	0.360905
0.349812	0.552396	0.280984	0.692325	1.00388	0.419672
0.361702	0.80009	0.262285	0.480292	0.753974	0.258274
0.482572	0.696139	0.211011	0.604675	0.643105	0.219368
0.352619	1.03308	0.147379	0.395226	0.596876	0.369956
0.257989	0.97085	0.457273	0.927982	0.452361	0.194253
0.66103	1.06873	0.794488	0.702629	0.388452	0.258894
0.439197	0.86596	0.728013	1.35587	0.524036	0.230036
0.458635	0.818626	0.696911	0.579352	1.23611	0.268434
0.348323		0.25124	0.838452	0.800145	0.402311
0.512022		0.826433	0.884564

[truncated: 31 more sheets: 2J, 2K, 2M, 2N, 3B, 3C, 3D, 3F, 3G, 3H, 3J, 3K, 3M, 3N, 4B , 4D, 4F, 5A, 5B, 5E …]
