# Supplementary material for: Synaptobrevin-2 disease variants reveal spatial constraints within the presynaptic active zone
Source: Proc Natl Acad Sci U S A. 2025 Oct 30;122(44):e2507347122. doi: 10.1073/pnas.2507347122 (PMC12595502; doi:10.1073/pnas.2507347122)
Supplement: Supplementary file 3 — Dataset S02 (XLSX) [file pnas.2507347122.sd02.xlsx]

## Sheet: Figure 1
Figure number	Group	N	mean	SEM	Multiple Comparisons Statistical test	P values	P value	Pair-wise Comparisons Statistical test	P values	P value
		Cells					summary			summary
1D	WT	5	4.645	1.292	one-way ANOVA (Dunnett's multiple comparisons test)
	Het	5	4.536	1.701		WT v. Het: 0.9997	ns	unpaired t-test	WT v. Het: 0.9603	ns
	KO	5	4.536	0.038		WT v. KO: 0.0302	*	unpaired t-test	WT v. KO: 0.0093	**
	WT Rescue	5	2.507	0.4533		WT v. WT Rescue: 0.3964	ns	unpaired t-test	WT v. WT Rescue: 0.1569	ns
1E	WT	5	16.42	2.359	Kruskal-Wallis test (Dunn's multiple comparisons test)
	Het	5	18.84	3.852		WT v. Het: >0.9999	ns	unpaired t-test	WT v. Het: 0.6067	ns
	KO	5	16.76	2.701		WT v. KO: >0.9999	ns	unpaired t-test	WT v. KO: 0.9282	ns
	WT Rescue	5	17.41	5.151		WT v. WT Rescue: >0.9999	ns	Mann-Whitney test	WT v. WT Rescue: 0.5476	ns
1G	WT	9	1.627	0.1825	Kruskal-Wallis test (Dunn's multiple comparisons test)
	Het	9	1.593	0.1664		WT v. Het: >0.9999	ns	unpaired t-test	WT v. Het: 0.8905	ns
	KO	8	0.08892	0.0375		WT v. KO: 0.0004	***	Mann-Whitney test	WT v. KO: <0.0001	****
	WT Rescue	7	1.348	0.2677		WT v. WT Rescue: >0.9999	ns	unpaired t-test	WT v. WT Rescue: 0.3875	ns
1H	WT	8	0.51	0.1173	one-way ANOVA (Dunnett's multiple comparisons test)
	Het	9	0.7494	0.05128		WT v. Het: 0.2964	ns	unpaired t-test	WT v. Het: 0.0704	ns
	KO	6	1.158	0.2185		WT v. KO: 0.0049	**	unpaired t-test	WT v. KO: 0.0160	*
	WT Rescue	7	0.7221	0.1238		WT v. WT Rescue: 0.0049	ns	unpaired t-test	WT v. WT Rescue: 0.2359	ns

## Sheet: Figure 2
Figure number	Group	N	mean	SEM	Multiple Comparisons Statistical test	P values	P value	Pair-wise Comparisons Statistical test	P values	P value
		Cells					summary			summary
2B	WT	11	1.986	0.2808	Kruskal-Wallis test (Dunn's multiple comparisons test)
	V43del	9	1.85	0.1597		WT. V43del: >0.9999	ns	Mann-Whitney test	WT. V43del: 0.8238	ns
	I45del	10	1.732	0.3088		WT v. I45del: >0.9999	ns	Mann-Whitney test	WT v. I45del: 0.6047	ns
	r56L	11	1.589	0.1743		WT v. R56L: 0.8629	ns	Mann-Whitney test	WT v. R56L: 0.1932	ns
	r56x	11	1.599	0.1665		WT v. R56X: >0.9999	ns	Mann-Whitney test	WT v. R56X: 0.3000	ns
2D	WT	11	0.4028	0.03798	one-way ANOVA (Dunnett's multiple comparisons test)
	V43del	9	0.4731	0.05005		WT v. V43del: 0.7639	ns	unpaired t-test	WT. V43del: 0.2694	ns
	I45del	10	0.4369	0.06355		WT v. I45del: 0.9733	ns	unpaired t-test	WT v. I45del:0.6432	ns
	r56L	11	0.5847	0.05184		WT v. R56L: 0.0492	*	unpaired t-test	WT v. R56L: 0.0103	ns
	r56x	11	0.4732	0.05461		WT v. R56X: 0.7294	ns	unpaired t-test	WT v. R56X: 0.3025	ns
2F	WT	11	1.986	0.2808	Kruskal-Wallis test (Dunn's multiple comparisons test)
	A67P	9	0.7785	0.1535		WT v. A67P: 0.0114	*	Mann-Whitney test	WT v. A67P: 0.0012	**
	G73W	11	1.883	0.2364		WT v. G73W: >0.9999	ns	Mann-Whitney test	WT v. G73W: 0.8470	ns
	S75P	11	1.536	0.2586		WT v. S75P: >0.9999	ns	Mann-Whitney test	WT v. S75P: 0.4779	ns
	F77S	10	1.966	0.3658		WT v. F77S: >0.9999	ns	Mann-Whitney test	WT v. F77S: 0.9725	ns
	E78A	10	2.039	0.2195		WT v. E78A: >0.9999	ns	Mann-Whitney test	WT v. E78A: 0.7564	ns
2H	WT	11	0.4028	0.03798	Kruskal-Wallis test (Dunn's multiple comparisons test)
	A67P	9	0.9118	0.08171		WT v. A67P: 0.0012	**	unpaired t-test	WT v. A67P: <0.0001	****
	G73W	11	0.4519	0.07797		WT v. G73W: >0.9999	ns	Mann-Whitney test	WT v. G73W: 0.9487	ns
	S75P	11	0.7109	0.0861		WT v. S75P: 0.0572	ns	unpaired t-test	WT v. S75P: 0.0038	**
	F77S	10	0.6996	0.08209		WT v. F77S: 0.0782	ns	unpaired t-test	WT v. F77S: 0.0031	**
	E78A	10	0.2982	0.0259		WT v. E78A: >0.9999	ns	unpaired t-test	WT v. E78A: 0.0380	*
2J	WT	12	1.446	0.2355	Kruskal-Wallis test (Dunn's multiple comparisons test)
	V43del	9	0.6116	0.1028		WT. V43del: 0.0234	*	Mann-Whitney test	WT. V43del: 0.0007	***
	I45del	10	0.6651	0.162		WT v. I45del: 0.0180	*	Mann-Whitney test	WT v. I45del: 0.0138	*
	r56L	8	1.011	0.1989		WT v. R56L: 0.8894	ns	Mann-Whitney test	WT v. R56L: 0.3054	ns
	r56x	10	0.784	0.2024		WT v. R56X: 0.0586	ns	Mann-Whitney test	WT v. R56X: 0.0138	*
2K	WT	12	15.46	0.9405	one-way ANOVA (Dunnett's multiple comparisons test)
	V43del	9	13.8	0.9964		WT. V43del: 0.6288	ns	unpaired t-test	WT. V43del: 0.2463	ns
	I45del	10	13.74	1.15		WT v. I45del: 0.5752	ns	unpaired t-test	WT v. I45del : 0.2557	ns
	r56L	8	12.88	0.882		WT v. R56L: 0.2736	ns	unpaired t-test	WT v. R56L: 0.0739	ns
	r56x	10	13.17	1.167		WT v. R56X: 0.3202	ns	unpaired t-test	WT v. R56X: 0.1371	ns
2M	WT	12	1.446	0.2355	Kruskal-Wallis test (Dunn's multiple comparisons test)
	A67P	8	0.315	0.06003		WT v. A67P: 0.0404	*	Mann-Whitney test	WT v. A67P: <0.0001	****
	G73W	11	10.98	1.801		WT v. G73W: 0.5419	ns	Mann-Whitney test	WT v. G73W: <0.0001	****
	S75P	9	0.4527	0.08738		WT v. S75P: 0.2003	ns	Mann-Whitney test	WT v. S75P: 0.0002	***
	F77S	10	0.3764	0.0611		WT v. F77S: 0.0817	ns	Mann-Whitney test	WT v. F77S: <0.0001	****
	E78A	12	63.84	6.31		WT v. E78A: 0.0074	**	Mann-Whitney test	WT v. E78A: <0.0001	****
2N	WT	12	15.46	0.9405	one-way ANOVA (Dunnett's multiple comparisons test)
	A67P	8	13.29	1.292		WT v. A67P: 0.7070	ns	unpaired t-test	WT v. A67P: 0.1807	ns
	G73W	11	13.55	0.5186		WT v. G73W: 0.7366	ns	unpaired t-test	WT v. G73W: 0.0977	ns
	S75P	9	16.94	1.344		WT v. S75P: 0.9024	ns	unpaired t-test	WT v. S75P: 0.3637	ns
	F77S	10	14.25	0.8287		WT v. F77S: 0.9478	ns	unpaired t-test	WT v. F77S: 0.3530	ns
	E78A	12	26.21	2.086		WT v. E78A: <0.0001	****	unpaired t-test	WT v. E78A: E78A	***

## Sheet: Figure 3
Figure number	Group	N	mean	SEM	Multiple Comparisons Statistical test	P values	P value	Pair-wise Comparisons Statistical test	P values	P value
		Cells					summary			summary
3B	KO	8	0.08892	0.0375	Kruskal-Wallis test (Dunn's multiple comparisons test)
	WT	7	1.348	0.2677		WT v. KO: 0.0003	***	Mann-Whitney test	WT v. KO: 0.0003	***
	V43del	9	0.1614	0.03831		WT. V43del: 0.0080	**	unpaired t-test	WT. V43del: 0.0002	***
	I45del	7	0.07145	0.01862		WT v. I45del: 0.0007	***	unpaired t-test	WT v. I45del: 0.0005	***
	r56L	8	0.4829	0.1013		WT v. R56L: >0.9999	ns	unpaired t-test	WT v. R56L: 0.0026	**
	r56x	8	0.1052	0.04586		WT v. R56X: 0.0006	***	Mann-Whitney test	WT v. R56X: 0.0003	***
3D	KO	6	1.158	0.2185	Kruskal-Wallis test (Dunn's multiple comparisons test)
	WT	7	0.7221	0.1238		WT v. KO: 0.9364	ns	unpaired t-test	WT v. KO: 0.0985	ns
	V43del	7	1.424	0.4417		WT. V43del: 0.4889	ns	Mann-Whitney test	WT. V43del: 0.1282	ns
	I45del	7	2.257	0.6179		WT v. I45del:0.0476	*	unpaired t-test	WT v. I45del:0.0314	*
	r56L	8	1.024	0.1158		WT v. R56L: 0.9033	ns	unpaired t-test	WT v. R56L: 0.0986	ns
	r56x	7	1.241	0.2212		WT v. R56X: 0.3702	ns	unpaired t-test	WT v. R56X: 0.0631	ns
3F	KO	8	0.08892	0.0375	Kruskal-Wallis test (Dunn's multiple comparisons test)
	WT	7	1.348	0.2677		WT v. KO: 0.0192	*	Mann-Whitney test	WT v. KO: 0.0003	***
	A67P	4	0.08179	0.04322		WT v. A67P: 0.0754	ns	unpaired t-test	WT v. A67P: 0.0069	**
	G73W	4	1.107	0.3386		WT v. G73W: >0.9999	ns	unpaired t-test	WT v. G73W: 0.5947	ns
	S75P	3	0.006409	0.002467		WT v. S75P: 0.0031	**	unpaired t-test	WT v. S75P: 0.0132	*
	F77S	3	0.1114	0.0998		WT v. F77S: 0.0862	ns	Mann-Whitney test	WT v. F77S: 0.0167	*
	E78A	4	1.655	0.1837		WT v. E78A: >0.9999	ns	unpaired t-test	WT v. E78A: 0.4472	ns
3H	KO	6	1.158	0.2185	one-way ANOVA (Dunnett's multiple comparisons test)
	WT	7	0.7221	0.1238		WT v. KO: 0.6711	ns	unpaired t-test	WT v. KO: 0.0985	ns
	A67P	4	1.334	0.5393		WT v. A67P: 0.4560	ns	unpaired t-test	WT v. A67P: 0.1836	ns
	G73W	4	0.2779	0.05635		WT v. G73W: 0.7543	ns	unpaired t-test	WT v. G73W: 0.0299	*
	S75P	3	1.297	0.3242		WT v. S75P: 0.6148	ns	unpaired t-test	WT v. S75P: 0.0702	ns
	F77S	3	1.938	0.6447		WT v. F77S: 0.0392	*	unpaired t-test	WT v. F77S: 0.0227	*
	E78A	4	0.2643	0.0552		WT v. E78A: 0.7309	ns	unpaired t-test	WT v. E78A: 0.0261	*
3J	KO	5	0.2476	0.038	one-way ANOVA (Dunnett's multiple comparisons test)
	WT	5	2.507	0.4533		WT v. KO: 0.0175	*	unpaired t-test	WT v. KO: 0.0011	**
	V43del	5	0.238	0.108		WT. V43del: 0.0169	*	unpaired t-test	WT. V43del: 0.0012	**
	I45del	4	0.1253	0.0225		WT v. I45del: 0.0183	*	unpaired t-test	WT v. I45del: 0.0024	**
	r56L	5	2.364	1.036		WT v. R56L: 0.9997	ns	unpaired t-test	WT v. R56L: 0.9025	ns
	r56x	3	0.2623	0.06109		WT v. R56X: 0.0465	*	unpaired t-test	WT v. R56X: 0.0100	*
3K	KO	5	16.76	2.701	Kruskal-Wallis test (Dunn's multiple comparisons test)
	WT	5	17.41	5.151		WT v. KO: >0.9999	ns	Mann-Whitney test	WT v. KO: 0.8413	ns
	V43del	5	19.82	2.706		WT. V43del: >0.9999	ns	Mann-Whitney test	WT. V43del: 0.3095	ns
	I45del	4	12.45	1.788		WT v. I45del: >0.9999	ns	Mann-Whitney test	WT v. I45del: 0.7302	ns
	r56L	5	16.53	2.85		WT v. R56L: >0.9999	ns	Mann-Whitney test	WT v. R56L: 0.8413	ns
	r56x	3	19.35	4.89		WT v. R56X: >0.9999	ns	Mann-Whitney test	WT v. R56X: 0.5714	ns
3M	KO	5	0.2476	0.038	one-way ANOVA (Dunnett's multiple comparisons test)
	WT	5	2.507	0.4533		WT v. KO: 0.7423	ns	unpaired t-test	WT v. KO: 0.0011	**
	A67P	3	0.06733	0.01397		WT v. A67P: 0.7899	ns	unpaired t-test	WT v. A67P: 0.0068	**
	G73W	4	8.664	1.212		WT v. G73W: 0.0352	*	unpaired t-test	WT v. G73W: 0.0012	**
	S75P	4	1.257	0.2911		WT v. S75P: 0.9803	ns	unpaired t-test	WT v. S75P: 0.0658	ns
	F77S	5	0.2892	0.1439		WT v. F77S: 0.7561	ns	unpaired t-test	WT v. F77S: 0.0016	**
	E78A	4	24.04	4.078		WT v. E78A: <0.0001	****	unpaired t-test	WT v. E78A: 0.0006	***
3N	KO	5	16.76	2.701	Kruskal-Wallis test (Dunn's multiple comparisons test)
	WT	5	17.41	5.151		WT v. KO: >0.9999	ns	Mann-Whitney test	WT v. KO: 0.8413	ns
	A67P	3	12.21	1.638		WT v. A67P: >0.9999	ns	Mann-Whitney test	WT v. A67P: 0.5714	ns
	G73W	4	10.6	0.9386		WT v. G73W: >0.9999	ns	Mann-Whitney test	WT v. G73W: 0.1905	ns
	S75P	4	24.99	5.761		WT v. S75P: 0.5821	ns	Mann-Whitney test	WT v. S75P: 0.1111	ns
	F77S	5	19.67	2.343		WT v. F77S: 0.9046	ns	Mann-Whitney test	WT v. F77S: 0.2222	ns
	E78A	4	12.83	1.674		WT v. E78A: >0.9999	ns	Mann-Whitney test	WT v. E78A: >0.9999	ns

## Sheet: Figure 4
Figure number	Group	N	mean	SEM	Multiple Comparisons Statistical test	P values	P value	Pair-wise Comparisons Statistical test	P values	P value
		Cells					summary			summary
4B Stx (set 1)	GSTflag-Syb2 WT	7	1.007	0.05302	Kruskal-Wallis test (Dunn's multiple comparisons test)
	GSTflag-Syb2-V43del	7	0.8204	0.0533		WT v. V43del: 0.4943	ns	unpaired t-test	WT. V43del: 0.0286	*
	GSTflag-Syb2-I45del	7	0.774	0.02472		WT v. I45del: 0.1380	ns	unpaired t-test	WT v. I45del: 0.0018	**
	GSTflag-Syb2-R56L	7	1.069	0.05986		WT v. R56L: >0.9999	ns	unpaired t-test	WT v. R56L: 0.4568	ns
	GSTflag-Syb2-R56X	7	0.0253	0.01351		WT v. R56X: 0.0003	***	Mann-Whitney test	WT v. R56X: 0.0006	***
4B SNAP25 (set 1)	GSTflag-Syb2 WT	7	1.01	0.01594	Kruskal-Wallis test (Dunn's multiple comparisons test)
	GSTflag-Syb2-V43del	7	0.6224	0.04692		WT v. V43del: 0.0363	*	unpaired t-test	WT. V43del: <0.0001	****
	GSTflag-Syb2-I45del	7	0.5428	0.05169		WT v. I45del: 0.0076	**	Mann-Whitney test	WT v. I45del: 0.0006	***
	GSTflag-Syb2-R56L	7	0.9372	0.04588		WT v. R56L: >0.9999	ns	unpaired t-test	WT v. R56L: 0.1595	ns
	GSTflag-Syb2-R56X	7	0.04891	0.02765		WT v. R56X: <0.0001	****	Mann-Whitney test	WT v. R56X: 0.0006	***
4B Cpx (set 1)	GSTflag-Syb2 WT	7	1.01	0.03085	one-way ANOVA (Dunnett's multiple comparisons test)
	GSTflag-Syb2-V43del	7	0.7682	0.0472		WT v. V43del: 0.0020	**	Mann-Whitney test	WT. V43del: 0.0011	**
	GSTflag-Syb2-I45del	7	0.2713	0.08196		WT v. I45del: <0.0001	****	Mann-Whitney test	WT v. I45del: <0.0001	****
	GSTflag-Syb2-R56L	7	0.6926	0.05146		WT v. R56L: 0.0002	***	Mann-Whitney test	WT v. R56L: 0.0002	***
	GSTflag-Syb2-R56X	7	0.03285	0.01341		WT v. R56X: <0.0001	****	Mann-Whitney test	WT v. R56X: <0.0001	****
4B Stx (set 2)	GSTflag-Syb2 WT	7	1.002	0.02669	one-way ANOVA (Dunnett's multiple comparisons test)
	GSTflag-Syb2-A67P	7	0.7725	0.06163		WT v. A67P: 0.2068	ns	unpaired t-test	WT. A67P: 0.0051	**
	GSTflag-Syb2-S75P	7	1.088	0.1575		WT v. S75P: 0.8451	ns	unpaired t-test	WT v. S75P: 0.6011	ns
	GSTflag-Syb2-F77S	7	0.7525	0.06286		WT v. F77S: 0.1567	ns	unpaired t-test	WT v. F77S: 0.0033	**
4B SNAP25 (set 2)	GSTflag-Syb2 WT	7	1.004	0.02785	one-way ANOVA (Dunnett's multiple comparisons test)
	GSTflag-Syb2-A67P	7	0.6475	0.05587		WT v. A67P: 0.0028	**	unpaired t-test	WT. A67P: <0.0001	****
	GSTflag-Syb2-S75P	7	0.8046	0.1052		WT v. S75P: 0.1157	ns	unpaired t-test	WT v. S75P: 0.0922	ns
	GSTflag-Syb2-F77S	7	0.681	0.05579		WT v. F77S: 0.0066	**	unpaired t-test	WT v. F77S: 0.0002	***
4B Cpx (set 2)	GSTflag-Syb2 WT	7	1.006	0.02236	Kruskal-Wallis test (Dunn's multiple comparisons test)
	GSTflag-Syb2-A67P	7	0.1307	0.03259		WT v. A67P: 0.0011	**	Mann-Whitney test	WT. A67P: 0.0006	***
	GSTflag-Syb2-S75P	7	0.9759	0.141		WT v. S75P: >0.9999	ns	unpaired t-test	WT v. S75P: 0.8350	ns
	GSTflag-Syb2-F77S	7	0.8431	0.08336		WT v. F77S: 0.7664	ns		WT v. F77S: 0.0829	ns
4B Stx (set 3)	GSTflag-Syb2 WT	9	1.002	0.08171	one-way ANOVA (Dunnett's multiple comparisons test)
	GSTflag-Syb2-G73W	9	2.665	0.3449		WT v. G73W: <0.0001	****	unpaired t-test	WT v. G73W: 0.0002	***
	GSTflag-Syb2-E78A	9	1.692	0.1315		WT v. E78A: 0.0635	ns	unpaired t-test	WT v. E78A: 0.0004	***
4B SNAP25 (set 3)	GSTflag-Syb2 WT	9	1.001	0.05181	one-way ANOVA (Dunnett's multiple comparisons test)
	GSTflag-Syb2-G73W	9	1.363	0.03741		WT v. G73W: 0.0020	**	unpaired t-test	WT v. G73W: <0.0001	****
	GSTflag-Syb2-E78A	9	1.985	0.1004		WT v. E78A: <0.0001	****	unpaired t-test	WT v. E78A: <0.0001	****
4B Cpx (set 3)	GSTflag-Syb2 WT	6	1.001	0.08128	Kruskal-Wallis test (Dunn's multiple comparisons test)
	GSTflag-Syb2-G73W	6	2.79	0.3147		WT v. G73W: 0.0013	**	Mann-Whitney test	WT v. G73W: 0.0022	**
	GSTflag-Syb2-E78A	6	2.232	0.2596		WT v. E78A: 0.0299	*	Mann-Whitney test	WT v. E78A: 0.0022	**
4D (Stx-1A)	AD-alone	6	0.03548	0.004058	one-way ANOVA (Dunnett's multiple comparisons test)
	WT	6	1	0.0587		WT v. AD-alone: <0.0001	****	unpaired t-test	WT v. AD-alone: <0.0001	****
	V43del	6	0.8278	0.124		WT v. V43del: 0.6177	ns	unpaired t-test	WT v. V43del: 0.2371	ns
	I45del	6	1.03	0.09043		WT v. I45del: 0.9997	ns	unpaired t-test	WT v. I45del: 0.7897	ns
	G73W	6	1.005	0.09917		WT v. G73W: >0.9999	ns	unpaired t-test	WT v. G73W: 0.9710	ns
	E78A	6	1.481	0.149		WT v. E78A: 0.0078	**	unpaired t-test	WT v. E78A: 0.0133	*
4D (Stx-1B)	AD-alone	9	0.02388	0.01537	one-way ANOVA (Dunnett's multiple comparisons test)
	WT	9	1.002	0.1486		WT v. AD-alone: <0.0001	****	unpaired t-test	WT v. AD-alone: <0.0001	****
	V43del	9	0.969	0.1002		WT v. V43del: 0.9997	ns	unpaired t-test	WT v. V43del: 0.8566	ns
	I45del	9	1.014	0.0791		WT v. I45del: 0.9999	ns	unpaired t-test	WT v. I45del: 0.9433	ns
	G73W	9	1.903	0.1503		WT v. G73W: <0.0001	****	unpaired t-test	WT v. G73W: 0.0006	***
	E78A	9	2.433	0.1337		WT v. E78A: <0.0001	****	unpaired t-test	WT v. E78A: <0.0001	****
4F (Stx-1A)	AD-alone	6	0.05572	0.004955	one-way ANOVA (Dunnett's multiple comparisons test)
	WT	6	1.004	0.1152		WT v. AD-alone: <0.0001	****	unpaired t-test	WT v. AD-alone: <0.0001	****
	V43del	6	1.333	0.08591		WT v. V43del: 0.2115	ns	unpaired t-test	WT v. V43del: 0.0451	*
	I45del	6	0.7543	0.04939		WT v. I45del: 0.4489	ns	unpaired t-test	WT v. I45del: 0.0740	ns
	G73W	6	2.075	0.2478		WT v. G73W: <0.0001	****	unpaired t-test	WT v. G73W: 0.0029	**
	E78A	6	2.161	0.03284		WT v. E78A: <0.0001	****	unpaired t-test	WT v. E78A: <0.0001	****
4F (Stx-1B)	AD-alone	6	0.06545	0.005631	one-way ANOVA (Dunnett's multiple comparisons test)
	WT	6	1.002	0.07868		WT v. AD-alone: <0.0001	****	unpaired t-test	WT v. AD-alone: <0.0001	****
	V43del	6	1.249	0.1052		WT v. V43del: 0.5048	ns	unpaired t-test	WT v. V43del: 0.0886	ns
	I45del	6	0.4312	0.05594		WT v. I45del: 0.0135	*	unpaired t-test	WT v. I45del: 0.0001	***
	G73W	6	2.692	0.2516		WT v. G73W: <0.0001	****	unpaired t-test	WT v. G73W: <0.0001	****
	E78A	6	3.243	0.1051		WT v. E78A: <0.0001	****	unpaired t-test	WT v. E78A: <0.0001	****

## Sheet: Figure 5
Figure number	Group	N	mean	SEM	Multiple Comparisons Statistical test	P values	P value	Pair-wise Comparisons Statistical test	P values	P value
		Replicates					summary			summary
5D	WT	3	6870	402.9	---	---	---	Unpaired t-test	0.2052	ns
	G73W	3	7664	336.8
5E	WT	3	6744	230.4	---	---	---	Unpaired t-test	0.0024	**
	E78A	3	4840	155.1

## Sheet: Figure 6
Figure number	Group	N	mean	SEM	Multiple Comparisons Statistical test	P values	P value	Pair-wise Comparisons Statistical test	P values	P value
		dSTORM: # of clusters ephys: # of cells					summary			summary
6B	WT	1742	0.1189	0.002111	Kruskal-Wallis test (Dunn's multiple comparisons test)
	G73W	1780	0.1365	0.002676		WT v. G73W: 0.0137	*
	E78A	2736	0.1505	0.002289		WT v. E78A: <0.0001	****
6C	WT	1321	0.3498	0.009329	Kruskal-Wallis test (Dunn's multiple comparisons test)
	G73W	1325	0.3235	0.008473		WT v. G73W: 0.4040	ns
	E78A	2072	0.268	0.00554		WT v. E78A: <0.0001	****
6D	WT	6978	9.331	0.07532	Kruskal-Wallis test (Dunn's multiple comparisons test)
	G73W	6926	11.62	0.09043		WT v. G73W: <0.0001	****
	E78A	9411	11.41	0.07021		WT v. E78A: <0.0001	****
6E	WT	1140	29.46	1.096	Kruskal-Wallis test (Dunn's multiple comparisons test)
	G73W	1149	26.03	0.9724		WT v. G73W: 0.0835	ns
	E78A	1815	31.32	0.9522		WT v. E78A: >0.9999	ns
6G	WT BL	6	0.9954	0.2327	---	---	---
	WT MK801	6	1.27	0.1172				Paired t-test	WT: 0.1564	ns
	G73W BL	7	1.444	0.1741
	G73W MK801	7	1.264	0.1678				Wilcoxon test	G73W: 0.3750	ns
	E78A BL	6	1.524	1.339
	E78A MK801	6	1.339	0.1781				Paired t-test	E78A: 0.2574	ns
6G	WT BL	5	619477	49041	---	---	---
	WT MK801	5	211226	17359				Paired t-test	WT: 0.0004	***
	G73W BL	7	609180	47633
	G73W MK801	7	266744	29701				Paired t-test	G73W: <0.0001	****
	E78A BL	6	785828	67399
	E78A MK801	6	229283	67399				Paired t-test	E78A: 0.0017	**
6J	BL	6	14.47	3.832	Friedman test (Dunn's multiple comparisons test)	BL v. 1,6-HD: 0.0628	ns
	16HD	6	21.31	4.304		BL v. Wash off: 0.7446	ns
	Wash off	6	17.53	5.199		1,6-HD v. Wash off: 0.7446	ns
6K	BL	7	49.03	6.799	one-way ANOVA (Tukey's multiple comparisons test)	BL v. 1,6-HD: 0.0927	ns
	16HD	7	58.88	8.246		BL v. Wash off: 0.9834	ns
	Wash off	7	49.58	8.226		1,6-HD v. Wash off: 0.0375	*
	BL	6	1.315	0.1707	one-way ANOVA (Dunnett's multiple comparisons test)	BL v. 1,6-HD: 0.0012	**	Paired recordings compared to 1,6HD Mean
6M	16HD	6	0.3406	0.09363		1,6-HD v. Wash off: 0.0068	**
	Wash off	6	0.9575	0.1158
	BL	7	1.413	0.2434	one-way ANOVA (Dunnett's multiple comparisons test)	BL v. 1,6-HD: 0.0054	**	Paired recordings compared to 1,6HD Mean
6N	16HD	7	0.4653	0.1402		1,6-HD v. Wash off: 0.0491	*
	Wash off	7	0.9818	0.1556

## Sheet: SFigure 1
Figure number	Group	N	mean	SEM	Multiple Comparisons Statistical test	P values	P value	Pair-wise Comparisons Statistical test	P values	P value
		Cells					summary			summary
S1A	EV	5	1	0.2107	Kruskal-Wallis test (Dunn's multiple comparisons test)
	WT	5	3.345	0.6891		EV v. WT: 0.0307	*	Mann-Whitney test	EV v. WT: 0.0079	**
	V43del	5	2.706	0.3637		EV v. V43del: 0.2572	ns	unpaired t-test	EV v. V43del: 0.0036	**
	I45del	5	3.121	0.1719		EV v. I45del: 0.0079	**	unpaired t-test	EV v. I45del: <0.0001	****
	r56L	5	2.266	0.2061		EV v. R56L: 0.8960	ns	unpaired t-test	EV v. R56L: 0.0026	**
	r56x	5	1.009	0.1354		EV v. R56X: >0.9999	ns	unpaired t-test	EV v. R56X: 0.9737	ns
	A67P	5	3.56	0.2846		EV v. A67P: 0.0010	**	unpaired t-test	EV v. A67P: <0.0001	****
	G73W	5	2.577	0.2782		EV v. G73W: 0.4620	ns	Mann-Whitney test	EV v. G73W: 0.0079	**
	S75P	5	2.634	0.1733		EV v. S75P: 0.2321	ns	unpaired t-test	EV v. S75P: 0.0003	***
	F77S	5	3.612	0.4402		EV v. F77S: 0.0033	**	unpaired t-test	EV v. F77S: 0.0007	***
	E78A	5	2.867	0.2781		EV v. E78A: 0.0727	ns	unpaired t-test	EV v. E78A: 0.0007	***

## Sheet: SFigure 2
Figure number	Group	N	mean	SEM	Multiple Comparisons Statistical test	P values	P value	Pair-wise Comparisons Statistical test	P values	P value
		Cells					summary			summary
S2B	EV	12	1.919	0.235
	WT	11	1.986	0.2808	---	---	---	Mann-Whitney test	0.8801	ns
S2D	EV	12	0.3905	0.06162
	WT	11	0.4028	0.03798	---	---	---	unpaired t-test	0.869	ns
S2E	EV	12	0.2524	0.05616
	WT	10	0.1993	0.0148	---	---	---	unpaired t-test	0.4108	ns
S2G	EV	10	1.202	0.2897
	WT	9	0.7501	0.2063	---	---	---	unpaired t-test	0.23	ns
S2I	EV	10	1.088	0.1759
	WT	9	0.8044	0.199	---	---	---	Mann-Whitney test	0.4002	ns
S2J	EV	10	1.114	0.2602
	WT	8	0.8939	0.208	---	---	---	unpaired t-test	0.5347	ns

## Sheet: SFigure 3
Figure number	Group	N	mean	SEM	Multiple Comparisons Statistical test	P values	P value	Pair-wise Comparisons Statistical test	P values	P value
		Cells					summary			summary
S3B	WT	9	0.7501	0.2063	Kruskal-Wallis test (Dunn's multiple comparisons test)
	V43del	9	0.9183	0.1456		WT. V43del: >0.9999	ns	unpaired t-test	WT. V43del: 0.5147	ns
	I45del	10	0.6002	0.1476		WT v. I45del: >0.9999	ns	unpaired t-test	WT v. I45del: 0.5565	ns
	r56L	10	1.205	0.2501		WT v. R56L: 0.3701	ns	Mann-Whitney test	WT v. R56L: 0.0653	ns
	r56x	11	1.215	0.2674		WT v. R56X: 0.9180	ns	unpaired t-test	WT v. R56X: 0.2006	ns
S3D	WT	9	0.8044	0.199	Kruskal-Wallis test (Dunn's multiple comparisons test)
	V43del	8	1.239	0.3184		WT v. V43del: >0.9999	ns	unpaired t-test	WT. V43del: 0.2544	ns
	I45del	9	1.052	0.2212		WT v. I45del: >0.9999	ns	Mann-Whitney test	WT v. I45del: 0.6048	ns
	r56L	9	1.106	0.1321		WT v. R56L: 0.4891	ns	unpaired t-test	WT v. R56L: 0.2244	ns
	r56x	11	1.188	0.2122		WT v. R56X: 0.5138	ns	unpaired t-test	WT v. R56X: 0.2112	ns
S3F	WT	9	0.7501	0.2063	Kruskal-Wallis test (Dunn's multiple comparisons test)
	A67P	10	0.7048	0.1642		WT v. A67P: >0.9999	ns	unpaired t-test	WT v. A67P: 0.8645	ns
	G73W	10	1.276	0.2883		WT v. G73W: 0.5462	ns	unpaired t-test	WT v. G73W: 0.1640	ns
	S75P	10	0.5631	0.1288		WT v. S75P: >0.9999	ns	Mann-Whitney test	WT v. S75P: 0.6607	ns
	F77S	10	0.5983	0.1108		WT v. F77S: >0.9999	ns	unpaired t-test	WT v. F77S: 0.7501	ns
	E78A	10	1.469	0.1685		WT v. E78A: 0.0676	ns	unpaired t-test	WT v. E78A: 0.0146	*
S3H	WT	9	0.8044	0.199	Kruskal-Wallis test (Dunn's multiple comparisons test)
	A67P	10	1.69	0.3581		WT v. A67P: 0.1394	ns	unpaired t-test	WT v. A67P: 0.0514	ns
	G73W	10	0.7217	0.1225		WT v. G73W: >0.9999	ns	unpaired t-test	WT v. G73W: 0.7217	ns
	S75P	10	2.402	0.7563		WT v. S75P: 0.3500	ns	Mann-Whitney test	WT v. S75P: 0.0947	ns
	F77S	9	1.206	0.1382		WT v. F77S: 0.4683	ns	unpaired t-test	WT v. F77S: 0.1168	ns
	E78A	8	0.8235	0.05499		WT v. E78A: >0.9999	ns	unpaired t-test	WT v. E78A: 0.9312	ns
S3J	WT	9	0.8874	0.1976	Kruskal-Wallis test (Dunn's multiple comparisons test)
	V43del	12	0.8196	0.1783		WT. V43del: >0.9999	ns	unpaired t-test	WT. V43del: 0.8026	ns
	I45del	8	0.7998	0.1318		WT v. I45del: >0.9999	ns	Mann-Whitney test	WT v. I45del : 0.8884	ns
	r56L	9	0.5449	0.08557		WT v. R56L: 0.8134	ns	unpaired t-test	WT v. R56L: 0.1311	ns
	r56x	9	0.6931	0.1599		WT v. R56X: >0.9999	ns	unpaired t-test	WT v. R56X: 0.4556	ns
S3K	WT	9	15.78	1.115	one-way ANOVA (Dunnett's multiple comparisons test)
	V43del	12	14.26	0.9211		WT. V43del: 0.5378	ns	unpaired t-test	WT. V43del: 0.3033	ns
	I45del	8	13.4	0.9265		WT v. I45del: 0.2415	ns	unpaired t-test	WT v. I45del : 0.1272	ns
	r56L	9	14.03	0.8155		WT v. R56L: 0.4746	ns	unpaired t-test	WT v. R56L: 0.2240	ns
	r56x	9	11.73	0.5647		WT v. R56X: 0.0120	ns	unpaired t-test	WT v. R56X: 0.0052	**
S3M	WT	9	0.8874	0.1976	Kruskal-Wallis test (Dunn's multiple comparisons test)
	A67P	8	0.5448	0.1706		WT v. A67P: >0.9999	ns	Mann-Whitney test	WT v. A67P: 0.2359	ns
	G73W	8	1.928	0.2746		WT v. G73W: 0.5891	ns	unpaired t-test	WT v. G73W: 0.0069	**
	S75P	11	1.025	0.2706		WT v. S75P: >0.9999	ns	unpaired t-test	WT v. S75P: 0.6979	ns
	F77S	11	0.373	0.09437		WT v. F77S: 0.6512	ns	Mann-Whitney test	WT v. F77S: 0.0310	*
	E78A	11	36.74	3.863		WT v. E78A: 0.0016	**	unpaired t-test	WT v. E78A: <0.0001	****
S3N	WT	9	15.78	1.115	one-way ANOVA (Dunnett's multiple comparisons test)
	A67P	8	10.22	0.7934		WT v. A67P: 0.0022	**	unpaired t-test	WT v. A67P: 0.0013	**
	G73W	8	15.46	1.049		WT v. G73W: 0.9997	ns	unpaired t-test	WT v. G73W: 0.8399	ns
	S75P	11	12.58	0.8972		WT v. S75P: 0.0918	ns	unpaired t-test	WT v. S75P: 0.0362	*
	F77S	11	12.33	1.013		WT v. F77S: 0.0609	ns	unpaired t-test	WT v. F77S: 0.0344	*
	E78A	11	20.08	0.9563		WT v. E78A: 0.0125	*	unpaired t-test	WT v. E78A: 0.0086	**

## Sheet: SFigure 4
Figure number	Group	N	mean	SEM	Multiple Comparisons Statistical test	P values	P value	Pair-wise Comparisons Statistical test	P values	P value
		Cells					summary			summary
S4B	EV	9	0.5402	0.1149
	WT	12	1.446	0.1149	---	---	---	Mann-Whitney test	0.0033	**
S4C	EV	9	13.97	1.003
	WT	12	15.46	0.9405	---	---	---	unpaired t-test	0.2958	ns
S4E	EV	8	0.6849	0.1467
	WT	9	0.8874	0.1976	---	---	---	unpaired t-test	0.433	ns
S4E	EV	8	11.56	0.7627				unpaired t-test
	WT	9	15.78	1.115	---	---	---	unpaired t-test	0.0082	**

[truncated: 1 more sheets: SFigure 7]
