# Supplementary material for: Synaptobrevin-2 disease variants reveal spatial constraints within the presynaptic active zone
Source: Proc Natl Acad Sci U S A. 2025 Oct 30;122(44):e2507347122. doi: 10.1073/pnas.2507347122 (PMC12595502; doi:10.1073/pnas.2507347122)
Supplement: Supplementary file 4 — Dataset S03 (XLSX) [file pnas.2507347122.sd03.xlsx]

## Sheet: S1A
Syb2 Protein levels
EV	WT	V43del	I45del	R56L	R56X	A67P	G73W	S75P	F77S	E78A
0.717554	6.08532	4.04898	3.70845	2.51851	1.06483	4.21959	2.54121	3.20307	3.55009	2.21232
1.03404	2.71333	2.82726	3.24945	2.72228	1.36643	4.00754	2.261	2.53974	3.85065	3.06229
1.77276	2.38726	1.99663	2.98652	1.50768	1.20064	3.20446	2.23843	2.80988	4.95147	3.61548
0.547243	2.7154	2.19111	2.97531	2.31432	0.619179	3.72044	3.66131	2.19467	2.19362	2.234
0.928394	2.82158	2.46404	2.68509	2.26698	0.791468	2.64758	2.18201	2.42445	3.51511	3.21201

## Sheet: S2B
eIPSC Amp
pFUW	WT
1.05033	1.84822
2.21863	2.0177
2.63665	1.51656
2.90452	1.22341
0.828529	1.82468
1.50299	1.95663
1.93085	0.706024
3.36273	1.68106
0.75943	3.87711
2.25861	3.53851
1.69113	1.66046
1.88141

## Sheet: S2C
10 Hz Stim
Stim	pFUW												WT
1	1	1	1	1	1	1	1	1	1	1	1	1	1	1	1	1	1	1	1	1	1	1	1
2	0.755047	0.080285	0.19372	0.401067	0.361044	0.305368	0.3261	0.326815	0.705549	0.132814	0.572572	0.525144	0.207108	0.349812	0.361702	0.482572	0.352619	0.257989	0.66103	0.439197	0.458635	0.348323	0.512022
3	0.608883	0.060792	0.142208	0.207892	0.52581	0.198652	0.213331	0.325689	0.639109	0.0963394	0.472388	0.395994	0.240502	0.309762	0.262662	0.241611	0.225796	0.204911	0.434047	0.303424	0.358233	0.232526	0.457627
4	0.579812	0.060258	0.086999	0.205628	0.260804	0.188655	0.212556	0.271384	0.559456	0.0923748	0.423116	0.393753	0.205116	0.265957	0.24534	0.184239	0.217009	0.176747	0.367155	0.261393	0.382651	0.20523	0.4324
5	0.414266	0.055096	0.061438	0.139646	0.19988	0.183004	0.172641	0.262802	0.547376	0.0955465	0.354137	0.361115	0.241268	0.25169	0.316889	0.196363	0.187003	0.143889	0.352123	0.246517	0.327711	0.190575	0.367757
6	0.416689	0.051179	0.062086	0.112072	0.204082	0.149967	0.156365	0.270681	0.519064	0.0788952	0.332375	0.299762	0.217525	0.2403	0.119563	0.181425	0.174569	0.1475	0.28448	0.237072	0.278072	0.197471	0.341742
7	0.360431	0.055007	0.06559	0.094526	0.37425	0.155184	0.157915	0.237901	0.453379	0.0720233	0.286389	0.25984	0.126838	0.258323	0.109772	0.162373	0.141412	0.111753	0.307779	0.200472	0.271968	0.150061	0.313362
8	0.29825	0.048598	0.043532	0.085308	0.638355	0.128233	0.123426	0.213844	0.512646	0.0722876	0.261343	0.252977	0.21829	0.184105	0.10563	0.171033	0.151194	0.119336	0.233371	0.190083	0.241285	0.154946	0.259756
9	0.274024	0.040409	0.051706	0.071885	0.133553	0.123669	0.145902	0.211874	0.434504	0.0593366	0.257647	0.24023	0.192708	0.236295	0.094333	0.159775	0.12931	0.088644	0.226607	0.197639	0.2249	0.138568	0.243201
10	0.270525	0.041121	0.0447	0.057168	0.131453	0.104542	0.0935865	0.223551	0.444696	0.0569578	0.206734	0.207312	0.113817	0.17184	0.082282	0.215631	0.127155	0.099115	0.193536	0.149941	0.226024	0.119172	0.271581

## Sheet: S2D
10 Hz PPR
pFUW	WT
0.755047	0.207108
0.080285	0.349812
0.19372	0.361702
0.401067	0.482572
0.361044	0.352619
0.305368	0.257989
0.3261	0.66103
0.326815	0.439197
0.705549	0.458635
0.132814	0.348323
0.572572	0.512022
0.525144

## Sheet: S2E
eIPSC 20 Hz PPR
pFUW	WT
0.736348	0.164641
0.043855	0.276939
0.050672	0.143529
0.217878	0.208797
0.355821	0.186321
0.144248	0.144092
0.299214	0.273879
0.157124	0.204532
0.406712	0.180221
0.059106	0.209922
0.263878
0.293878

## Sheet: S2G
eEPSC Amplitude
pFUW	WT
0.703918	0.092346
0.802673	1.78174
0.94165	0.539429
0.271098	0.316833
1.75238	0.623291
1.99548	1.59235
0.608948	1.19605
1.4563	0.385498
3.20673	0.223267
0.282898

## Sheet: S2H
Stim #	pFUGW										WT
1	1	1	1	1	1	1	1	1	1	1	1	1	1	1	1	1	1	1	1
2	0.834353	1.23611	0.876543	2.26996	0.857108	0.893782	1.88355	0.558417	0.765566	0.701937	2.09392	0.936378	0.981352	1.15214	0.214921	0.855395	0.407883	0.283355	0.0605676
3	1.04162	1.4667	0.742018	1.56274	0.729664	1.3814	1.99815	0.596567	0.887752	0.653651	1.54144	0.929537	1.31546	0.806362	-0.02372	0.940823	0.45303	0.653537	0.0749682
4	0.819665	1.1378	0.58195	1.93536	0.787352	0.938386	1.25508	0.541249	0.697749	0.721212	2.33702	0.87515	1.39938	0.950207	0.923913	0.820245	0.233895	0.675561	0.137654
5	0.80661	2.42398	0.591315	1.96578	0.787352	1.17199	1.22921	0.477349	0.677287	0.74307	1.14365	0.82521	1.00622	1.17704	0.112648	0.901669	0.39295	0.494282	-0.0343075
6	0.771522	1.19017	0.59983	1.8365	0.827661	1.31865	1.5878	0.468765	0.725811	0.718629	3.07735	0.848469	0.947164	0.767635	0.492095	0.931479	0.131446	0.498518	0.0656501
7	0.774786	1.226	0.542784	1.20532	0.789042	1.02911	1.40665	0.453505	0.671441	0.620864	1.46409	0.804002	1.09324	0.95574	0.22085	0.845161	0.322452	0.616264	0.0360017
8	0.769074	1.2655	0.41507	2.02662	0.6867	1.22491	1.11091	0.49547	0.725227	0.582315	1.25414	0.818026	1.06216	0.538036	0.221344	0.914127	0.199167	0.494282	0.152054
9	0.76989	1.98668	0.684121	1.87452	0.873039	1.12852	1.43993	0.377206	0.626425	0.720417	2.8453	0.740038	0.99223	0.773167	0.371542	0.684093	0.289113	0.453621	0.0724269
10	0.771522	1.12127	0.472967	1.57795	0.485156	1.16745	1.1146	0.362899	0.555101	0.69379	1.62983	0.691466	1.0373	0.596127	0.346838	0.909232	0.235978	0.479881	0.073274

## Sheet: S2I
eEPSC 10 Hz PPR
pFUGW	WT
0.834353	2.09392
1.23611	0.936378
0.876543	0.981352
2.26996	1.15214
0.857108	0.214921
0.893782	0.855395
1.88355	0.407883
0.558417	0.283355
0.765566	0.314286
0.701937

## Sheet: S2J
eEPSC 20 Hz PPR
pFUGW	WT
0.619852	1.26738
1.97653	0.782501
0.177347	0.753269
1.56271	0.855946
0.579895	0.552782
1.09135	2.16199
2.90545	0.303256
1.00784	0.474151
0.664693
0.549539

## Sheet: S3B
eEPSC Amplitude
WT	V43del	I45del	r56L	r56x
0.092346	1.56091	1.3158	1.4892	2.15057
1.78174	1.20184	0.064148	2.82495	0.981689
0.539429	1.27191	0.632813	0.561279	1.58063
0.316833	1.26196	0.279846	1.64319	2.49548
0.623291	1.02679	0.161987	0.653198	0.35321
1.59235	0.377441	0.670044	0.737854	2.41748
1.19605	0.449829	0.941223	0.711975	1.17285
0.385498	0.509521	0.516724	0.626282	1.48383
0.223267	0.604797	1.30682	2.15753	0.160828
		0.112976	0.64801	0.105286
				0.467834

[truncated: 23 more sheets: S3C, S3D, S3F, S3G, S3H, S3J, S3K, S3M, S3N, S4B, S4C, S4E, S4F, S5A, S5B, S6A, S6B, S6C, S6D, S7B …]
